# Supplementary material for: Phenotypic and genotypic characterization of commensal staphylococci isolated from young volunteers in Alexandria, Egypt
Source: Sci Rep. 2024 Jun 27;14:14850. doi: 10.1038/s41598-024-60924-8 (PMC11211488; doi:10.1038/s41598-024-60924-8)
Supplement: Supplementary file 1 — Supplementary Information. [file 41598_2024_60924_MOESM1_ESM.xlsx]

## Sheet: Supplementary table 1
Supplementary table 1. Primers and annealing temperatures used to amplify macrolides resistance genes.
Genes	Primer-Names	Sequence (5’ à 3’)	Annealing temperature (°C)	Amplicon size	Reference
ermA	ermA_F	TGCTTCAAAGCCTGTCGGAA	45	243	This study
	ermA_R	TCTGCAACGAGCTTTGGGTT
ermB	ermB_F	ACTTACCCGCCATTCCACAG	43	134	This study
	ermB_R	TGGCGTGTTTCATTGCTTGA
ermC	ermC_F	TGAAATCGGCTCAGGAAAAGG	45	292	This study
	ermC_R	AGCAAACCCGTATTCCACGA
ermT	ermT_F	ACCGCCATTGAAATAGACCCT	44	204	This study
	ermT_R	ACTTTCTGTAGCTGTGCTTTCA
msrA	msrA_F	CGTTCTTTCCCCACCACTCAA	47	265	This study
	msrA_R	GCTCGTAGGTGCAAATGGTG

## Sheet: Supplementary table 2
Supplementary table 2. Survey's data of all staphylococci isolates
Participant number	Isolates codes	Species	Age	Gender	How many times do you wash your nose (as in ablution) daily?	How many times so you shower/take a bath weekly?	Do you suffer from any diseases (diabetes, hypertension, etc)?	Have you been hospitalized in the last year?	Do you suffer from recurrent skin infections (abscesses, furuncles, etc)?	Do you frequently suffer from any other forms of infection?
Participant 1	1	S. hominis subsp. Hominis	23	Female	3	3	No	No	No	No
Participant 2	3	S. lentus	22	Female	1	3	No	No	No	No
Participant 3	4	S. haemolyticus	22	Female	5	5	Asthma	No	No	No
Participant 4	6A	S. hominis subsp. Hominis	21	Male	5	6	No	No	Yes	No
	6B	S. haemolyticus
Participant 5	7	S. haemolyticus	23	Female	3	3	No	No	No	Sinusitis
Participant 6	8	S. haemolyticus	22	Female	5	3	No	No	No	No
	22A*	S. aureus	22
	22B*	S. aureus	22
Participant 7	9	S. haemolyticus	NA	NA	NA	NA	NA	NA	NA	NA
Participant 8	10	S. haemolyticus				NA
Participant 9	11	S. capitis				NA
Participant 10	12	S. haemolyticus	22	Male	5	3	No	No	No	No
	26*	S. aureus
Participant 11	13	S. haemolyticus	22	Male	5	7	No	No	No	No
Participant 12	14	S. haemolyticus	22.5	Female	3	2	No	No	No	Fungal infection
	30*	S. aureus
Participant 13	17	S. haemolyticus	23	Female	5	3	No	No	No	No
Participant 14	19	S. epidermidis	20	Female	5	2	No	No	Maybe	No
Participant 15	20	S. haemolyticus				NA
Participant 16	21	S. haemolyticus	20	Male	5	7	No	No	No	No
Participant 17	22A	S. haemolyticus	23	Female	5	7	No	No	Yes	UTI
	22B	S. haemolyticus
Participant 18	23	S. haemolyticus	21	Female	5	3	No	No	Yes	No
Participant 19	24	S. epidermidis	21	Male	3	4	No	No	No	No
Participant 20	25	S. warneri	23	Male	3	7	No	No	No	No
Participant 21	26A	S. haemolyticus	21	Male	6	3	No	No	Yes	No
	26B	S. epidermidis
Participant 22	27	S. haemolyticus	21	Female	5	2	No	No	Yes	No
Participant 23	28	S. epidermidis				NA
Participant 24	29	S. hominis subsp. Hominis	20	Female	3	4	No	No	No	No
Participant 25	30	S. epidermidis	20	Female	5	5	No	No	No	No
Participant 26	31	S. epidermidis	23	Female	4	3	No	Yes	Yes	No
Participant 27	32	S. haemolyticus	22	Male	5	4	No	No	No	No
Participant 28	33	S. warneri	21	Female	4	4	No	No	No	No
Participant 29	34	S. haemolyticus	23	Male	1	4	No	No	No	No
Participant 30	35	S. epidermidis	23	Female	4	7	No	No	No	No
Participant 31	37	S. hominis subsp. Hominis	23	Female	5	6	No	No	No	No
	29*	S. aureus
Participant 32	38	S. haemolyticus	22	Female	4	4	Hypersensitivity	No	No	No
Participant 33	39	S. hominis subsp. Hominis	22	Female	5	2	No	No	No	No
Participant 34	40	S. warneri	23	Female	7	6	Asthma	No	No	No
Participant 35	41	S. hominis subsp. Hominis	22	Female	1	7	No	No	No	No
Participant 36	42	S. haemolyticus	23	Female	5	5	No	No	No	No
Participant 37	43	S. hominis subsp. Hominis	21	Female	5	6	No	No	No	No
	31*	S. aureus
Participant 38	44	S. haemolyticus	23	Female	4	4	No	Yes	Yes	No
Participant 39	45A	S. haemolyticus	21	Male	5	3	No	Yes	No	Common cold
	45B	S. haemolyticus
	14*	S. aureus
Participant 40	46	S. hominis subsp. Hominis	23	Male	5	7	No	No	No	No
Participant 41	47	S. haemolyticus	23	Female	5	6	No	Yes	No	No
Participant 42	48	S. haemolyticus	21	Male	5	3	No	Yes	No	No
Participant 43	49	S. warneri	22	Male	5	5	No	No	No	No
Participant 44	50	S. hominis subsp. Hominis	22	Female	5	7	No	No	Maybe	No
Participant 45	51	S. hominis subsp. hominis	22	Female	1	2	No	No	No	No
Participant 46	52	S. haemolyticus	22	Male	4	4	No	No	Maybe	No
Participant 47	53A	S. haemolyticus	23	Male	3	3	No	No	Yes	No
	53B	S. hominis subsp. Hominis
Participant 48	54	S. warneri	22	Female	5	4	Diabetes, hypothyroidism	No	No	No
Participant 49	55	S. epidermidis	21	Male	5	7	No	No	No	No
Participant 50	56	S. epidermidis	22	Male	4	4	No	No	Yes	Common cold
Participant 51	57	S. warneri	22	Male	4	7	No	No	No	No
Participant 52	58	S. warneri	20	Female	4	4	No	No	No	Sinusitis
Participant 53	59	S. hominis subsp. Hominis	22	Male	4	7	No	No	Yes	No
Participant 54	60	S. haemolyticus	23	Male	5	3	No	No	No	No
Participant 55	61	S. haemolyticus	21	Male	4	6	No	No	No	Common cold
Participant 56	62A	S. haemolyticus	21	Male	4	4	No	Yes	No	No
	62B	S. epidermidis
Participant 57	63	S. epidermidis	22	Female	4	5	No	No	No	No
Participant 58	64	S. hominis subsp. Hominis	22	Female	5	5	No	No	No	No
Participant 59	65	S. warneri	22	Female	3	5	No	No	No	No
Participant 60	66A	S. haemolyticus	22	Female	4	4	No	No	No	No
	66B	S. epidermidis
Participant 61	67	S. warneri	21	Male	4	7	No	Yes	No	No
Participant 62	68	S. haemolyticus	19	Male	5	7	No	No	No	No
Participant 63	1*	S. aureus	22	Male	5	2	No	No	No	No
Participant 64	3A *	S. aureus	21	Male	5	4	No	Yes	Maybe	No
	3B *	S. aureus
Participant 65	4 *	S. aureus	22	Female	5	3	No	Yes	No	No
Participant 66	5A *	S. aureus	21	Male	2	6	No	No	No	No
	5B*	S. aureus
Participant 67	6*	S. aureus	23	Male	5	7	No	No	Yes	Streptococci
Participant 68	7*	S. aureus	22	Male	4	4	No	No	Yes	No
Participant 69	8*	S. aureus	20	Female	5	1	No	No	Maybe	No
Participant 70	9*	S. aureus				NA
Participant 71	10*	S. aureus				NA
Participant 72	11*	S. aureus	23	Female	4	4	Hypotension	Yes	No	H. pylori
Participant 73	12*	S. aureus	23	Female	5	1	No	No	No	No
Participant 74	13*	S. aureus	23	Male	7	8	No	No	Yes	No
Participant 75	15*	S. aureus	20	Male	5	2	No	No	No	No
Participant 76	16*	S. aureus	22	Female	5	7	No	No	Yes	No
Participant 77	17*	S. aureus				NA
Participant 78	18*	S. aureus				NA
Participant 79	19*	S. aureus				NA
Participant 80	20A*	S. aureus	22	Male	3	7	No	Yes	Maybe	No
	20B*	S. aureus
Participant 81	21*	S. aureus	20	Male	4	4	No	No	No	Common cold
Participant 82	23*	S. aureus	21	Female	5	2	No	No	No	No
Participant 83	24*	S. aureus	21	Female	2	7	No	No	No	No
Participant 84	25*	S. aureus	19	Female	5	3	No	No	No	Common cold
Participant 85	27*	S. aureus	22	Female	7	5	Seasonal hypersensitivity	No	No	No
Participant 86	28*	S. aureus				NA
NA: Data not available

## Sheet: Supplementary table 3
Supplementary table 3. Identification of S. aureus using Biochemical tests
Isolates codes	Species	Mannitol	Coagulase test	Catalase test	DNase agar
1*	S. aureus	yellow	positive	positive	positive
3A *	S. aureus	yellow	positive	positive	positive
3B *	S. aureus	yellow	positive	positive	positive
4 *	S. aureus	yellow	positive	positive	positive
5A *	S. aureus	yellow	positive	positive	positive
5B*	S. aureus	yellow	positive	positive	positive
6*	S. aureus	yellow	positive	positive	positive
7*	S. aureus	yellow	positive	positive	positive
8*	S. aureus	yellow	positive	positive	positive
9*	S. aureus	yellow	positive	positive	positive
10*	S. aureus	yellow	positive	positive	positive
11*	S. aureus	yellow	positive	positive	positive
12*	S. aureus	yellow	positive	positive	positive
13*	S. aureus	yellow	positive	positive	positive
14*	S. aureus	yellow	positive	positive	positive
15*	S. aureus	yellow	positive	positive	positive
16*	S. aureus	yellow	positive	positive	positive
17*	S. aureus	yellow	positive	positive	positive
18*	S. aureus	yellow	positive	positive	positive
19*	S. aureus	yellow	positive	positive	positive
20A*	S. aureus	yellow	positive	positive	positive
20B*	S. aureus	yellow	positive	positive	positive
21*	S. aureus	yellow	positive	positive	positive
22A*	S. aureus	yellow	positive	positive	positive
22B*	S. aureus	yellow	positive	positive	positive
23*	S. aureus	yellow	positive	positive	positive
24*	S. aureus	yellow	positive	positive	positive
25*	S. aureus	yellow	positive	positive	positive
26*	S. aureus	yellow	positive	positive	positive
27*	S. aureus	yellow	positive	positive	positive
28*	S. aureus	yellow	positive	positive	positive
29*	S. aureus	red	positive	positive	negative
30*	S. aureus	yellow	negative	positive	negative
31*	S. aureus	red	negative	positive	negative

## Sheet: Supplementary table 4
Supplementary table 4. Identification of SOSA using biochemical tests and to species level using VITEK
Isolates codes	Species according to VITEK	Mannitol	Coagulase test	Catalase test	DNase agar
1	S. hominis subsp. Hominis	yellow	negative	positive	negative
3	S. lentus	yellow	negative	positive	negative
4	S. haemolyticus	yellow	negative	positive	negative
6A	S. hominis subsp. Hominis	red	negative	positive	negative
6B	S. haemolyticus	red	negative	positive	negative
7	S. haemolyticus	yellow	negative	positive	negative
8	S. haemolyticus	yellow	negative	positive	negative
9	S. haemolyticus	yellow	negative	positive	negative
10	S. haemolyticus	yellow	negative	positive	negative
11	S. capitis	yellow	negative	positive	negative
12	S. haemolyticus	yellow	negative	positive	negative
13	S. haemolyticus	yellow	negative	positive	negative
14	S. haemolyticus	yellow	negative	positive	negative
17	S. haemolyticus	yellow	negative	positive	negative
19	S. epidermidis	red	negative	positive	negative
20	S. haemolyticus	yellow	negative	positive	negative
21	S. haemolyticus	red	negative	positive	negative
22A	S. haemolyticus	yellow	negative	positive	negative
22B	S. haemolyticus	yellow	negative	positive	negative
23	S. haemolyticus	yellow	negative	positive	negative
24	S. epidermidis	red	negative	positive	negative
25	S. warneri	red	negative	positive	negative
26A	S. haemolyticus	red	negative	positive	negative
26B	S. epidermidis	red	negative	positive	negative
27	S. haemolyticus	red	negative	positive	negative
28	S. epidermidis	red	negative	positive	negative
29	S. hominis subsp. Hominis	red	negative	positive	negative
30	S. epidermidis	red	negative	positive	negative
31	S. epidermidis	yellow	negative	positive	negative
32	S. haemolyticus	red	negative	positive	negative
33	S. warneri	yellow	negative	positive	negative
34	S. haemolyticus	red	negative	positive	negative
35	S. epidermidis	red	negative	positive	negative
37	S. hominis subsp. Hominis	red	negative	positive	negative
38	S. haemolyticus	red	negative	positive	negative
39	S. hominis subsp. Hominis	red	negative	positive	negative
40	S. warneri	red	negative	positive	negative
41	S. hominis subsp. Hominis	red	negative	positive	negative
42	S. haemolyticus	yellow	negative	positive	negative
43	S. hominis subsp. Hominis	red	negative	positive	negative
44	S. haemolyticus	yellow	negative	positive	negative
45A	S. haemolyticus	red	negative	positive	negative
45B	S. haemolyticus	yellow	negative	positive	negative
46	S. hominis subsp. Hominis	red	negative	positive	negative
47	S. haemolyticus	red	negative	positive	negative
48	S. haemolyticus	red	negative	positive	negative
49	S. warneri	red	negative	positive	negative
50	S. hominis subsp. Hominis	yellow	negative	positive	negative
51	S. hominis subsp. Hominis	red	negative	positive	negative
52	S. haemolyticus	red	negative	positive	negative
53A	S. haemolyticus	yellow	negative	positive	negative
53B	S. hominis subsp. Hominis	red	negative	positive	negative
54	S. warneri	red	negative	positive	negative
55	S. epidermidis	red	negative	positive	negative
56	S. epidermidis	red	negative	positive	negative
57	S. warneri	yellow	negative	positive	negative
58	S. warneri	red	negative	positive	negative
59	S. hominis subsp. Hominis	yellow	negative	positive	negative
60	S. haemolyticus	red	negative	positive	negative
61	S. haemolyticus	yellow	negative	positive	negative
62A	S. haemolyticus	yellow	negative	positive	negative
62B	S. epidermidis	yellow	negative	positive	negative
63	S. epidermidis	yellow	negative	positive	negative
64	S. hominis subsp. Hominis	yellow	negative	positive	negative
65	S. warneri	yellow	negative	positive	negative
66A	S. haemolyticus	yellow	negative	positive	negative
66B	S. epidermidis	yellow	negative	positive	negative
67	S. warneri	red	negative	positive	negative
68	S. haemolyticus	yellow	positive	positive	negative

## Sheet: Supplementary table  5
Supplementary table 5. Susceptibility profile of S. aureus
Isolates codes	CX	TE	TEI	MUP	FC	VA	C	CD	MO	RIF	COT	GEN	LZ	E	AZM
1*	S	S	S	S	S	S	S	S	S	S	S	S	S	S	S
3A *	S	R	S	S	S	S	R	S	S	S	S	S	S	S	S
3B *	S	S	S	S	S	S	S	S	S	S	S	S	S	I	S
4 *	S	I	S	S	S	S	S	S	S	S	S	S	S	S	S
5A *	S	S	I	S	R	S	S	S	S	S	S	S	S	S	S
5B*	S	S	S	S	R	S	S	I	S	S	S	S	S	S	S
6*	R	R	S	S	R	S	S	S	S	S	S	R	S	I	S
7*	S	S	S	S	S	S	S	S	S	S	S	S	S	I	S
8*	R	R	S	S	R	S	R	S	S	S	S	S	S	R	R
9*	S	R	I	S	S	S	S	S	S	S	S	S	S	I	S
10*	S	S	S	S	S	S	S	S	S	S	S	S	S	S	S
11*	R	S	S	S	R	S	S	I	S	S	S	R	S	I	S
12*	S	R	S	S	S	S	S	S	S	S	S	S	S	I	S
13*	R	R	S	S	R	S	S	S	S	S	S	R	S	R	R
14*	S	R	S	S	R	S	S	S	S	S	S	S	S	S	S
15*	R	S	S	S	R	S	S	I	I	S	S	R	S	I	S
16*	S	S	I	S	S	R	S	S	S	S	S	S	S	I	S
17*	S	S	S	S	S	S	S	S	S	S	S	S	S	S	S
18*	S	S	S	S	S	S	S	S	S	S	S	S	S	I	S
19*	S	R	S	S	S	S	R	S	S	R	S	S	S	S	S
20A*	R	I	S	S	R	S	R	S	S	S	S	S	S	I	S
20B*	S	S	S	S	S	S	S	S	S	S	S	S	S	S	S
21*	S	S	S	S	S	S	S	S	S	S	S	S	S	I	S
22A*	S	S	S	S	S	S	S	S	S	S	S	S	S	I	S
22B*	R	R	S	S	R	S	S	S	S	S	S	I	S	R	R
23*	S	R	S	S	R	S	S	S	S	S	S	I	S	R	R
24*	R	S	S	S	R	S	S	S	S	S	S	S	S	R	R
25*	R	R	S	S	R	S	S	I	S	S	S	I	S	R	R
26*	R	R	S	S	R	S	R	S	S	S	S	S	S	R	R
27*	R	R	S	S	R	S	S	S	S	S	S	R	S	I	S
28*	S	S	S	S	S	S	S	S	S	S	S	S	S	I	S
29*	S	S	S	S	R	S	S	S	S	S	S	S	S	R	R
30*	R	S	S	S	R	S	S	R	S	S	S	S	S	R	R
31*	S	S	S	S	R	S	S	S	S	S	S	S	S	S	S
CX: cefoxitin, TE: tetracycline, TEI: teicoplanin, MUP: mupirocin, FC: fusidic acid, VA: vancomycin, C: chloramphenicol, CD: clindamycin, MO: moxifloxacin, RIF: rifampicin, COT: co-trimoxazole, GEN: gentamicin, LZ: linezolid, E: erythromycin, AZM: azithromycin

## Sheet: Supplementary table 6
Supplementary table 6. Susceptibility profile of SOSA
Species	Isolates codes	CX	TE	TEI	MUP	FC	VA	C	CD	MO	RIF	COT	GEN	LZ	E	AZM
S. haemolyticus	4	S	S	S	S	R	S	S	S	S	S	S	S	S	R	R
S. haemolyticus	6B	S	S	S	S	R	S	S	S	S	S	S	S	S	R	R
S. haemolyticus	7	R	S	S	S	R	S	I	R	R	S	S	R	S	R	R
S. haemolyticus	8	R	R	S	S	R	S	S	S	S	S	R	S	S	R	R
S. haemolyticus	9	S	S	S	S	S	S	S	S	S	S	S	S	S	R	R
S. haemolyticus	10	S	S	S	S	R	S	S	S	S	S	S	S	S	R	R
S. haemolyticus	12	S	S	S	S	R	S	S	S	S	S	S	S	S	S	S
S. haemolyticus	13	S	R	S	S	R	S	S	S	S	S	S	S	S	S	S
S. haemolyticus	14	R	S	S	S	R	S	S	I	S	S	S	S	S	R	R
S. haemolyticus	17	S	R	R	S	R	S	S	S	S	S	S	S	S	R	R
S. haemolyticus	20	S	R	S	S	R	S	S	S	S	S	S	S	S	R	R
S. haemolyticus	21	S	S	S	S	R	S	S	S	S	S	S	S	S	S	S
S. haemolyticus	22A	R	S	I	S	R	S	S	S	R	S	S	S	S	R	R
S. haemolyticus	22B	R	S	I	S	R	S	S	S	R	S	S	I	S	R	R
S. haemolyticus	23	R	S	S	S	R	S	R	S	S	S	R	S	S	S	S
S. haemolyticus	26A	S	S	S	S	R	S	S	S	S	S	S	S	S	R	R
S. haemolyticus	27	R	R	S	S	R	S	S	S	S	S	S	S	S	R	R
S. haemolyticus	32	S	S	S	S	R	S	S	S	S	S	S	S	S	S	S
S. haemolyticus	34	S	S	I	S	R	S	S	S	S	S	S	S	S	R	R
S. haemolyticus	38	S	S	S	S	R	S	S	S	S	S	S	S	S	I	S
S. haemolyticus	42	S	S	S	S	R	S	S	S	S	S	S	S	S	S	S
S. haemolyticus	44	R	R	S	S	R	S	S	S	S	S	S	S	S	R	R
S. haemolyticus	45A	S	R	S	S	R	S	S	I	S	S	S	S	S	R	R
S. haemolyticus	45B	R	S	S	S	R	S	S	S	S	S	S	S	S	S	S
S. haemolyticus	47	R	S	S	S	R	S	S	S	S	S	S	S	S	I	S
S. haemolyticus	48	S	S	S	S	R	S	S	S	S	S	S	S	S	R	R
S. haemolyticus	52	S	S	S	S	R	S	S	S	S	S	S	S	S	I	S
S. haemolyticus	53A	R	S	S	S	R	S	R	S	I	S	S	S	S	S	S
S. haemolyticus	60	S	S	S	S	R	S	S	S	S	S	S	S	S	I	S
S. haemolyticus	61	S	S	S	S	S	S	S	S	S	S	S	S	S	R	R
S. haemolyticus	62A	R	R	S	S	R	S	S	S	S	S	S	I	S	I	S
S. haemolyticus	66A	R	S	S	S	R	S	S	S	S	S	R	S	S	I	S
S. haemolyticus	68	R	S	S	S	R	S	S	S	S	S	S	S	S	R	R
S. hominis subsp. Hominis	1	R	R	S	S	R	S	S	S	S	S	R	S	S	S	S
S. hominis subsp. Hominis	6A	S	S	S	S	R	S	S	S	S	S	S	S	S	R	R
S. hominis subsp. Hominis	29	S	S	S	S	S	S	S	S	S	S	S	S	S	S	S
S. hominis subsp. Hominis	37	S	S	S	R	R	S	S	S	S	S	S	S	S	R	R
S. hominis subsp. Hominis	39	S	S	S	S	R	S	S	S	S	S	S	S	S	R	R
S. hominis subsp. Hominis	41	S	S	S	S	S	S	S	S	S	S	S	S	S	S	S
S. hominis subsp. Hominis	43	R	S	S	S	R	S	S	S	I	S	S	S	S	R	R
S. hominis subsp. Hominis	46	S	S	S	S	S	S	S	S	S	S	S	S	S	S	S
S. hominis subsp. Hominis	50	S	S	S	S	S	S	S	S	S	S	S	S	S	R	R
S. hominis subsp. Hominis	51	R	S	S	R	S	S	S	S	S	S	S	S	S	R	R
S. hominis subsp. Hominis	53B	S	S	S	S	R	S	S	S	S	S	S	S	S	S	S
S. hominis subsp. Hominis	59	S	S	S	S	S	S	S	S	S	S	S	S	S	S	S
S. hominis subsp. Hominis	64	S	S	S	S	R	S	S	S	S	S	S	S	S	S	S
S. epidermidis	19	S	R	S	S	R	S	R	R	S	S	S	S	S	R	R
S. epidermidis	24	S	S	S	S	R	S	S	S	S	S	S	S	S	S	S
S. epidermidis	26B	R	S	S	S	R	S	S	S	S	S	S	S	S	R	R
S. epidermidis	28	S	S	S	S	R	S	S	I	S	S	S	S	S	R	R
S. epidermidis	30	S	R	S	S	R	S	S	R	S	S	S	S	S	R	R
S. epidermidis	31	R	S	S	S	R	S	S	I	S	S	S	S	S	R	R
S. epidermidis	35	S	S	S	S	R	S	S	S	S	S	S	S	S	R	R
S. epidermidis	55	R	S	S	S	S	S	S	S	I	S	R	S	S	S	S
S. epidermidis	56	R	S	S	S	R	S	S	S	S	S	I	S	S	S	S
S. epidermidis	62B	R	I	S	S	R	S	S	S	S	S	S	S	S	S	S
S. epidermidis	63	R	S	S	R	R	S	S	S	S	S	S	I	S	R	S
S. epidermidis	66B	S	S	S	S	R	S	S	R	S	S	S	S	S	R	R
S. warneri	25	R	R	S	S	R	S	S	R	S	S	S	S	S	R	R
S. warneri	33	S	S	S	S	S	S	S	S	S	S	S	S	S	S	S
S. warneri	40	S	S	S	S	R	S	S	S	S	S	S	S	S	S	S
S. warneri	49	S	R	S	S	R	S	S	S	S	S	S	S	S	R	R
S. warneri	54	R	S	S	R	R	S	S	S	S	S	S	I	S	R	R
S. warneri	57	R	S	S	S	S	S	S	S	S	S	S	S	S	S	S
S. warneri	58	S	S	S	S	S	S	S	S	S	S	S	S	S	S	S
S. warneri	65	S	S	S	S	S	S	S	S	S	S	S	S	S	S	S
S. warneri	67	S	S	S	S	R	S	S	R	S	S	R	S	S	R	R
S. capitis	11	S	S	S	S	R	S	S	S	S	S	S	S	S	S	S
S. lentus	3	R	R	S	S	R	S	S	S	S	S	R	S	S	R	R
CX: cefoxitin, TE: tetracycline, TEI: teicoplanin, MUP: mupirocin, FC: fusidic acid, VA: vancomycin, C: chloramphenicol, CD: clindamycin, MO: moxifloxacin, RIF: rifampicin, COT: co-trimoxazole, GEN: gentamicin, LZ: linezolid, E: erythromycin, AZM: azithromycin

## Sheet: Supplementary table 7
Supplementary table 7. MIC values of different antimicrobial agents against tested S. aureus clinical isolates (µg/ml)
Isolates codes	CX	DOX	FC	VA	C	GEN	LZ	AZM
1*	4	0.25	<0.5	0.25	8	<0.5	1	1
3A *	4	4	<0.5	1	32	<0.5	1	2
3B *	2	0.25	1	0.25	4	<0.5	1	2
4 *	2	0.25	1	0.25	4	<0.5	1	1
5A *	2	0.25	16	0.5	4	<0.5	1	2
5B*	2	0.25	8	0.5	4	<0.5	1	1
6*	8	2	16	0.5	4	16	1	2
7*	4	0.25	1	1	4	<0.5	0.5	1
8*	16	4	16	0.5	32	<0.5	1	>1024
9*	2	1	<0.5	0.5	4	<0.5	1	2
10*	2	0.25	<0.5	0.5	4	<0.5	1	1
11*	8	0.25	16	0.5	4	16	1	2
12*	4	0.25	<0.5	0.5	4	<0.5	1	2
13*	8	4	32	0.5	4	128	1	>1024
14*	4	1	2	0.5	8	2	1	1
15*	8	0.25	16	1	4	16	1	2
16*	4	1	1	0.5	4	1	1	2
17*	4	1	<0.5	0.5	4	1	1	2
18*	2	0.25	1	0.25	4	<0.5	1	2
19*	2	4	<0.5	1	32	1	1	1
20A*	8	4	8	0.5	32	4	1	2
20B*	4	0.25	4	0.5	16	<0.5	1	2
21*	2	4	2	0.5	4	1	1	2
22A*	2	0.25	<0.5	0.5	4	1	1	1
22B*	8	8	8	0.5	4	8	1	>1024
23*	2	0.25	2	2	4	8	1	256
24*	8	0.25	16	0.5	4	1	1	>1024
25*	8	1	16	0.25	4	1	1	1024
26*	8	4	8	1	32	<0.5	1	>1024
27*	8	2	8	0.5	4	16	1	2
28*	2	0.25	<0.5	1	4	<0.5	1	2
29*	2	0.25	128	1	4	<0.5	1	512
30*	16	4	16	1	8	4	1	512
31*	2	0.25	2	1	4	<0.5	1	1
CX: cefoxitin, DOX: Doxycycline, FC: fusidic acid, VA: vancomycin, C: chloramphenicol, GEN: gentamicin, LZ: linezolid, AZM: azithromycin

## Sheet: Supplementary table 8
Supplementary table 8. MIC values of different antimicrobial agents against tested SOSA clinical isolates (µg/mL)
Species	Isolates codes	CX	DOX	FC	VA	C	GEN	LZ	AZM
S. haemolyticus	4	16	0.25	16	1	8	<0.5	1	16
S. haemolyticus	6B	8	4	8	1	8	<0.5	1	512
S. haemolyticus	7	16	4	8	1	16	64	1	>1024
S. haemolyticus	8	16	1	8	1	8	<0.5	0.5	>1024
S. haemolyticus	9	16	0.25	1	1	8	<0.5	0.5	128
S. haemolyticus	10	16	0.25	4	1	8	8	0.5	128
S. haemolyticus	12	2	0.25	4	1	4	<0.5	1	<0.5
S. haemolyticus	13	16	2	8	1	8	32	1	1
S. haemolyticus	14	16	4	8	1	8	<0.5	1	512
S. haemolyticus	17	4	2	4	1	8	<0.5	0.5	512
S. haemolyticus	20	4	4	16	1	4	1	1	1024
S. haemolyticus	21	2	0.25	8	1	4	<0.5	0.5	1
S. haemolyticus	22A	4	0.25	1024	1	1	8	0.5	128
S. haemolyticus	22B	4	1	1024	1	1	8	0.5	16
S. haemolyticus	23	8	1	502	1	32	8	0.5	1
S. haemolyticus	26A	2	0.25	8	1	8	8	1	256
S. haemolyticus	27	4	4	1024	1	2	<0.5	0.5	32
S. haemolyticus	32	4	1	8	1	4	<0.5	1	2
S. haemolyticus	34	8	0.25	2	1	8	<0.5	1	256
S. haemolyticus	38	4	0.25	2	1	8	8	0.5	0.5
S. haemolyticus	42	2	0.25	2	2	4	<0.5	1	1
S. haemolyticus	44	4	8	16	1	2	8	1	>1024
S. haemolyticus	45A	4	2	2	1	2	<0.5	0.5	1024
S. haemolyticus	45B	8	1	2	1	2	<0.5	0.5	<0.5
S. haemolyticus	47	8	8	16	2	2	4	0.5	1
S. haemolyticus	48	8	0.25	8	1	2	<0.5	0.5	128
S. haemolyticus	52	2	1	2	1	2	<0.5	0.5	1
S. haemolyticus	53A	4	0.25	2	2	16	8	1	1
S. haemolyticus	60	2	0.25	16	2	2	<0.5	0.5	1
S. haemolyticus	61	2	0.25	1	2	2	<0.5	0.5	512
S. haemolyticus	62A	2	8	8	1	2	8	0.5	1
S. haemolyticus	66A	8	0.25	<0.5	2	2	8	0.5	1
S. haemolyticus	68	16	0.25	8	1	8	<0.5	1	256
S. hominis subsp. Hominis	1	16	4	16	2	8	<0.5	1	1
S. hominis subsp. Hominis	6A	16	0.25	4	1	8	4	1	>1024
S. hominis subsp. Hominis	29	1	4	1	1	2	<0.5	0.5	1
S. hominis subsp. Hominis	37	2	0.25	2	1	4	<0.5	1	128
S. hominis subsp. Hominis	39	8	0.25	32	2	8	<0.5	1	512
S. hominis subsp. Hominis	41	2	0.25	<0.5	1	2	<0.5	0.5	1
S. hominis subsp. Hominis	43	4	0.25	2	2	4	<0.5	0.5	128
S. hominis subsp. Hominis	46	8	4	1	1	2	<0.5	0.5	1
S. hominis subsp. Hominis	50	4	1	1	1	2	<0.5	0.5	8
S. hominis subsp. Hominis	51	2	0.25	1	1	2	<0.5	0.5	>1024
S. hominis subsp. Hominis	53B	4	2	16	0.5	8	0.5	0.5	1
S. hominis subsp. Hominis	59	2	0.25	<0.5	0.5	2	<0.5	0.5	1
S. hominis subsp. Hominis	64	1	4	8	0.5	1	<0.5	0.5	<0.5
S. epidermidis	19	4	4	16	1	32	<0.5	1	>1024
S. epidermidis	24	4	1	256	2	8	8	1	1
S. epidermidis	26B	2	4	16	0.5	4	2	1	512
S. epidermidis	28	4	8	8	1	4	4	0.5	512
S. epidermidis	30	1	4	16	1	4	<0.5	1	512
S. epidermidis	31	4	4	2	2	4	<0.5	1	256
S. epidermidis	35	2	0.25	16	2	2	<0.5	1	32
S. epidermidis	55	4	0.25	<0.5	0.5	8	<0.5	0.5	<0.5
S. epidermidis	56	4	0.25	16	2	8	<0.5	0.5	1
S. epidermidis	62B	2	4	8	1	2	8	1	4
S. epidermidis	63	2	4	16	1	1	8	0.5	2
S. epidermidis	66B	1	0.25	16	1	2	<0.5	1	1024
S. warneri	25	4	4	8	1	4	<0.5	1	>1024
S. warneri	33	4	0.25	<0.5	0.5	8	<0.5	1	<0.5
S. warneri	40	4	0.25	4	1	8	<0.5	0.5	1
S. warneri	49	8	4	8	2	4	<0.5	0.5	512
S. warneri	54	4	1	8	0.5	8	8	0.5	128
S. warneri	57	2	0.25	16	1	4	<0.5	0.5	1
S. warneri	58	1	0.25	8	2	2	<0.5	0.5	<0.5
S. warneri	65	1	0.25	1	1	2	<0.5	0.5	0.5
S. warneri	67	1	4	8	2	2	<0.5	1	512
S. capitis	11	16	0.25	4	1	8	<0.5	0.5	1
S. lentus	3	16	0.25	8	1	4	<0.5	0.5	128
CX: cefoxitin, DOX: Doxycycline, FC: fusidic acid, VA: vancomycin, C: chloramphenicol, GEN: gentamicin, LZ: linezolid, AZM: azithromycin

## Sheet: Supplementary table 9
Supplementary table 9. Prevalence of macrolide resistance genes, azithromycin MIC values and D- test results for S. aureus
Isolates codes	ermC	ermB	ermA	ermT	msrA	AZM MIC value	AZM MIC result	D- test
1*	negative	positive	negative	negative	negative	1	S
3A *	positive	positive	negative	negative	negative	2	S
3B *	positive	positive	negative	negative	negative	2	S
4 *	positive	positive	negative	negative	negative	1	S
5A *	positive	positive	negative	negative	negative	2	S
5B*	negative	positive	negative	negative	negative	1	S
6*	negative	positive	negative	negative	negative	2	S
7*	negative	negative	negative	negative	negative	1	S
8*	positive	negative	negative	negative	negative	>1024	R	positive
9*	negative	positive	negative	negative	negative	2	S
10*	negative	negative	negative	negative	positive	1	S
11*	negative	positive	negative	negative	negative	2	S
12*	negative	positive	negative	negative	negative	2	S
13*	positive	positive	negative	negative	negative	>1024	R	positive
14*	negative	negative	negative	negative	negative	1	S
15*	negative	positive	negative	negative	negative	2	S
16*	negative	positive	negative	negative	negative	2	S
17*	negative	negative	negative	negative	negative	2	S
18*	positive	positive	negative	negative	negative	2	S
19*	negative	positive	negative	negative	negative	1	S
20A*	negative	positive	negative	negative	negative	2	S
20B*	negative	positive	negative	negative	negative	2	S
21*	negative	positive	negative	negative	negative	2	S
22A*	negative	positive	negative	negative	negative	1	S
22B*	positive	positive	negative	negative	positive	>1024	R	positive
23*	negative	negative	negative	negative	negative	256	R	positive
24*	positive	negative	negative	negative	negative	>1024	R	positive
25*	negative	positive	negative	negative	negative	1024	R	positive
26*	positive	positive	negative	negative	negative	>1024	R	positive
27*	negative	positive	negative	negative	negative	2	S
28*	positive	positive	negative	negative	negative	2	S
29*	negative	positive	negative	negative	positive	512	R	negative
30*	positive	positive	negative	negative	positive	512	R	positive
31*	positive	positive	negative	negative	negative	1	S

## Sheet: Supplementary table 10
Supplementary table 10. Relationship among macrolides resistance genes, azithromycin MIC values and D- test results for SOSA
Species	Isolates codes	ermC	ermB	ermA	ermT	msrA	AZM MIC value	AZM MIC result	D- test
S. haemolyticus	4	positive	positive	negative	negative	negative	16	R	positive
S. haemolyticus	6B	positive	positive	negative	negative	positive	512	R	positive
S. haemolyticus	7	positive	positive	negative	negative	positive	>1024	R	negative
S. haemolyticus	8	positive	positive	negative	negative	positive	>1024	R	negative
S. haemolyticus	9	positive	positive	negative	negative	positive	128	R	negative
S. haemolyticus	10	positive	positive	negative	negative	negative	128	R	positive
S. haemolyticus	12	negative	positive	negative	negative	negative	<0.5	S
S. haemolyticus	13	positive	positive	negative	negative	negative	1	S
S. haemolyticus	14	positive	positive	negative	negative	positive	512	R	positive
S. haemolyticus	17	positive	positive	negative	negative	positive	512	R	positive
S. haemolyticus	20	positive	positive	negative	negative	negative	1024	R	positive
S. haemolyticus	21	positive	positive	negative	negative	negative	1	S
S. haemolyticus	22A	positive	positive	negative	negative	positive	128	R	positive
S. haemolyticus	22B	negative	positive	negative	negative	positive	16	R	positive
S. haemolyticus	23	positive	positive	negative	negative	positive	1	S
S. haemolyticus	26A	negative	positive	negative	negative	positive	256	R	positive
S. haemolyticus	27	positive	positive	negative	positive	negative	32	R	positive
S. haemolyticus	32	negative	positive	negative	negative	positive	2	S
S. haemolyticus	34	positive	positive	negative	negative	positive	256	R	positive
S. haemolyticus	38	positive	positive	negative	negative	negative	0.5	S
S. haemolyticus	42	positive	negative	negative	negative	positive	1	S
S. haemolyticus	44	positive	positive	negative	negative	positive	>1024	R	negative
S. haemolyticus	45A	positive	positive	negative	negative	positive	1024	R	negative
S. haemolyticus	45B	positive	positive	negative	negative	positive	<0.5	S
S. haemolyticus	47	positive	positive	negative	negative	positive	1	S
S. haemolyticus	48	positive	positive	negative	negative	positive	128	R	negative
S. haemolyticus	52	positive	positive	negative	negative	negative	1	S
S. haemolyticus	53A	positive	positive	negative	negative	positive	1	S
S. haemolyticus	60	positive	positive	negative	negative	positive	1	S
S. haemolyticus	61	positive	positive	negative	negative	positive	512	R	negative
S. haemolyticus	62A	positive	positive	negative	negative	positive	1	S
S. haemolyticus	66A	positive	positive	negative	negative	negative	1	S
S. haemolyticus	68	negative	positive	negative	negative	positive	256	R	negative
S. hominis subsp. Hominis	1	positive	positive	negative	negative	negative	1	S
S. hominis subsp. Hominis	6A	positive	positive	negative	negative	positive	>1024	R	positive
S. hominis subsp. Hominis	29	negative	positive	negative	negative	negative	1	S
S. hominis subsp. Hominis	37	negative	positive	negative	negative	positive	128	R	negative
S. hominis subsp. Hominis	39	positive	positive	negative	negative	positive	512	R	positive
S. hominis subsp. Hominis	41	positive	negative	negative	negative	negative	1	S
S. hominis subsp. Hominis	43	positive	positive	negative	negative	positive	128	R	negative
S. hominis subsp. Hominis	46	positive	positive	negative	negative	positive	1	S
S. hominis subsp. Hominis	50	positive	positive	negative	negative	negative	8	R	negative
S. hominis subsp. Hominis	51	positive	positive	negative	negative	positive	>1024	R	negative
S. hominis subsp. Hominis	53B	positive	positive	negative	negative	positive	1	S
S. hominis subsp. Hominis	59	positive	positive	negative	negative	negative	1	S
S. hominis subsp. Hominis	64	positive	negative	negative	negative	negative	<0.5	S
S. epidermidis	19	positive	positive	negative	negative	negative	>1024	R	positive
S. epidermidis	24	positive	positive	negative	negative	negative	1	S
S. epidermidis	26B	positive	positive	negative	negative	positive	512	R	positive
S. epidermidis	28	positive	positive	negative	negative	positive	512	R	positive
S. epidermidis	30	positive	positive	negative	negative	negative	512	R	negative
S. epidermidis	31	negative	positive	negative	negative	positive	256	R	positive
S. epidermidis	35	positive	positive	negative	negative	positive	32	R	negative
S. epidermidis	55	positive	positive	negative	negative	positive	<0.5	S
S. epidermidis	56	positive	positive	negative	negative	positive	1	S
S. epidermidis	62B	positive	positive	negative	negative	positive	4	I
S. epidermidis	63	positive	positive	negative	negative	positive	2	S
S. epidermidis	66B	positive	positive	positive	positive	positive	1024	R	negative
S. warneri	25	positive	positive	negative	negative	negative	>1024	R	positive
S. warneri	33	positive	positive	negative	negative	negative	<0.5	S
S. warneri	40	negative	positive	negative	negative	positive	1	S
S. warneri	49	positive	positive	negative	negative	positive	512	R	negative
S. warneri	54	positive	positive	negative	positive	positive	128	R	negative
S. warneri	57	positive	negative	negative	negative	negative	1	S
S. warneri	58	positive	positive	negative	negative	negative	<0.5	S
S. warneri	65	positive	positive	negative	negative	negative	0.5	S
S. warneri	67	positive	positive	negative	negative	positive	512	R	negative
S. capitis	11	positive	positive	negative	negative	negative	1	S
S. lentus	3	positive	positive	negative	negative	positive	128	R	negative
